# Supplementary material for: Age Matters: A Comparative Study of RF Heating of Epicardial and Endocardial Electronic Devices in Pediatric and Adult Phantoms during Cardiothoracic MRI
Source: Diagnostics (Basel). 2023 Sep 2;13(17):2847. doi: 10.3390/diagnostics13172847 (PMC10486594; doi:10.3390/diagnostics13172847)
Supplement: Supplementary file 1 [file diagnostics-13-02847-s001.zip]

Archive with 1 entries (1 files):
- diagnostics-2276652-supplementary.pdf
